# Supplementary material for: Removal of promoter CpG methylation by epigenome editing reverses HBG silencing
Source: Nat Commun. 2025 Jul 27;16:6919. doi: 10.1038/s41467-025-62177-z (PMC12297318; doi:10.1038/s41467-025-62177-z)
Supplement: Supplementary file 4 — Source Data [file 41467_2025_62177_MOESM4_ESM.xlsx]

## Sheet: Figure 1b
Figure 1b	Replicate 1	Replicate 2	Replicate 3
NT	1.77388	1.93166	1.86626
UHRF1_g1	27.3726	16.9138	33.2476
UHRF1_g2	23.3799	25.9586	31.8609

## Sheet: Figure 1c
Figure 1c	Replicate 1	Replicate 2
NT	1.92421	2.28091
UHRF1 g1	16.147	16.4446
UHRF1 g2	15.0309	15.0411

## Sheet: Figure 1d
Figure 1d	Replicate 1	Replicate 2	Replicate 3
NT	11.5074	12.0989	12.7397
BCL11A_enh	46.695	46.4708	39.883
UHRF1 g1	40.4327	35.6347	38.4955
UHRF1 g2	41.6739	42.3155	52.7006

## Sheet: Figure 1e
Figure 1e	Replicate 1	Replicate 2	Replicate 3
NT	7.81849	8.28375	9.46142
BCL11A_enh	34.3324	32.756	35.5516
UHRF1 g1	25.4997	21.2777	25.1853
UHRF1 g2	17.7466	24.2492	24.7141

## Sheet: Figure 2a
Figure 2a
Position	NT			UHRF1_g1
+ 50	90.23	87.72	92.8	46.33	55.08	48.47
+ 17	91.11	94.03	93.37	49.7	55.55	61.63
+ 6	96.59	97.06	97.5	52.91	60.87	62.35
- 50	95.92	99	96.73	55.19	60.52	66.8
- 53	93.21	99	96.66	55.19	66.61	71.31
- 162	70.78	67.08	71.71	29.71	41.97	40.76

## Sheet: Figure 2e
Figure 2e		5-Ph-IAA	-	+	+/-	+/-	+/-
		D3AL/HBG	-	-	-	+	-
		dD3AL/HBG	-	-	-	-	+
									UHRF1-AID
									beta-actin
									Gamma globin

## Sheet: Figure 2f
Figure 2f
Position	_5-Ph-IAA	_+5-Ph-IAA	_+5-Ph-IAA washout	_+5-Ph-IAA washout+D3AL/HBG	_+5-Ph-IAA washout+dD3AL/HBG
-162	39.7003	6.26316	19.3229	54.3385	16.1638
-53	89.1982	56.107	46.8608	72.944	39.6901
-50	89.6109	56.0144	52.712	79.267	47.2738
+6	93.6251	30.9942	39.9029	79.4398	31.6446
+17	89.7397	27.0193	35.8597	69.857	27.1156
+50	68.6067	9.41903	27.3802	60.9297	23.823

## Sheet: Figure 3b
Figure 3b
	Mock		TETv4 NG		dTETv4 NG		TETv4 EPX	dTETv4 EPX		TETv4 HBG		dTETv4 HBG
Position	1	2	1	2	1	2	1	1	2	1	2	1	2
+ 50	92.3738	92.0974	87.7438	87.633	80.8915	77.344	87.3679	75.8621	92.6352	15.4066	32.1045	45.3196	42.3435
+ 17	93.2987	93.8298	90.216	90.9482	87.7089	77.6644	90.8341	84.604	93.5854	15.5517	32.9305	66.936	64.0519
+ 6	95.3961	95.3132	95.1408	95.4619	89.949	80.8616	93.8102	86.5716	95.5801	24.1852	40.302	71.4574	70.9338
-50	95.4638	95.1874	95.1144	95.3904	91.7234	79.8318	96.4253	89.1294	96.301	12.0778	30.1166	78.5026	79.0223
-53	95.7976	94.8063	94.5095	94.9637	90.7187	78.4428	94.2202	85.9882	96.7262	7.53855	28.2725	76.187519403911807	77.3935
-162	46.832	45.034	44.166	45.0872	46.8847	38.0453	43.6497	43.412	48.3885	6.27854	13.2128	40.8066	39.1626
-256	96.2353	94.9066	94.4024	95.4795	95.1804	82.9111	95.0962	91.3471	95.9729	25.0285	42.2346	93.7452	94.1466
-619	96.9283	96.6967	97.1277	98.3415	97.4763	96.5898	98.4127	94.6667	96.2687	95.0311	94.4715	97.7407	96.4413
-681	97.7702	95.7831	95.6197	96.6764	97.9398	94.9648	97.3404	96.2838	98.1343	85	85.1307	96.5585	97.4638
-688	97.973	98.4456	97.549	96.7153	98.0892	94.9107	96.7742	96.6565	97.6834	81.0056	85.5096	97.4485	98.0769
-710	92.9054	91.1917	92.5344	92.3358	93.3227	90.2765	90.3226	91.4634	93.4109	83.1461	84.0764	92.1337	93.8462
-768	86.3481	87.664	82.5697	79.368	88.3306	80.3427	83.6449	88.1988	82.1429	63.2768	68.3871	87.3874	81.1475

## Sheet: Figure 3c
Figure 3c
Mock	TETv4 NG	dTETv4 NG	TETv4 EPX	dTETv4 EPX	TETv4 HBG	dTETv4 HBG
1.80474	2.8995	2.19847	2.67425	1.95741	85.3529	11.9452
2.4954	2.79233	2.47932	2.73776	2.41087	86.327	13.0374

## Sheet: Figure 3d
Figure 3d
	Mock			TETv4 HBG
Month	1	2	3	1	2	3
	0.012371	0.00851518	0.0137086	0.828117	0.80669	0.870419
	0.0146332	0.0082704	0.0214356	0.831995	0.784503	0.855806

[truncated: 7 more sheets: Figure 3f, Figure 4a, Figure 4b, Figure 5a, Figure 5b, Figure 5c, Figure 6c]
